# Supplementary material for: HIV infection and ART exposure affect tumor TCR repertoire of diffuse large B cell lymphoma
Source: JCI Insight. 2024 May 23;9(13):e180771. doi: 10.1172/jci.insight.180771 (PMC11383373; doi:10.1172/jci.insight.180771)
Supplement: Supporting data values [file jciinsight-9-180771-s140.xlsx]

## Sheet: Fig1A,B
Sample	Total.Productive.Templates	DS.Productive.Simpson.Clonality	DS.Unique.Productive.Rearrangements	DS.Max.Productive.Frequency	Downsampled	ART_6mo
FFPE05	479	0.09871	105.55	0.0201852	TRUE	Naive
FFPE06	272	0.102102	103.25	0.03	TRUE	Exp
FFPE09	112	0.104983	98.6	0.0266667	TRUE	HIVneg
FFPE11	24587	0.0998049	104.63	0.022963	TRUE	HIVneg
FFPE12	1308	0.109903	99.98	0.0473148	TRUE	Naive
FFPE19	4733	0.101467	103.5	0.0269444	TRUE	Exp
FFPE23	7160	0.0979374	106.14	0.0177778	TRUE	Exp
FFPE25	495	0.122558	88.16	0.0487963	TRUE	Naive
FFPE31	300	0.0999781	104.82	0.0253704	TRUE	HIVneg
FFPE33	1011	0.098215	105.86	0.0183333	TRUE	Exp
FFPE35	194	0.0986968	105.38	0.02	TRUE	HIVneg
FFPE36	2642	0.0970186	107.17	0.0148148	TRUE	HIVneg
FFPE37	443	0.0976958	106.36	0.0171296	TRUE	Exp
FFPE38	1587	0.0980336	106.11	0.0185185	TRUE	Exp
FFPE39	1815	0.103123	101.92	0.0284259	TRUE	Naive
FFPE40	595	0.106608	98.29	0.0306481	TRUE	Naive
FFPE41	236	0.243131	75.63	0.220185	TRUE	Naive
FFPE42	4756	0.0980324	106.08	0.0182407	TRUE	HIVneg
FFPE45	246	0.0999696	103.98	0.0209259	TRUE	Exp
FFPE47	153	0.0995946	104.43	0.0212037	TRUE	HIVneg
FFPE49	896	0.109893	97.66	0.0390741	TRUE	HIVneg
FFPE55	230	0.1008	103.66	0.0247222	TRUE	HIVneg
FFPE58	193	0.125571	91.51	0.0626852	TRUE	Naive
FFPE60	1765	0.122353	92.03	0.0578704	TRUE	Exp
FFPE68	6152	0.24506	62.18	0.200833	TRUE	Naive
FFPE69	697	0.102288	102.31	0.0258333	TRUE	Exp
FFPE70	677	0.155328	83.35	0.105833	TRUE	Exp
FFPE71	688	0.098208	105.9	0.0185185	TRUE	HIVneg
FFPE73	504	0.0996975	104.42	0.0214815	TRUE	Exp
FFPE74	792	0.105218	99.7	0.0301852	TRUE	Exp
FFPE78	467	0.102522	101.31	0.0230556	TRUE	Exp
FFPE80	126	0.103548	101.94	0.0325	TRUE	HIVneg
FFPE82	396	0.128743	87.99	0.060463	TRUE	Exp
FFPE44	108	0.0979908	106	0.0185185	FALSE	Exp
FFPE83	1685	0.117632	95.81	0.055	TRUE	HIVneg
WBP02	26182	0.206812	51.23	0.105093	TRUE	HIVneg
WBP05	38885	0.166303	84.16	0.121111	TRUE	HIVneg
WBP06	15897	0.151168	73.21	0.0714815	TRUE	Naive
WBP07	86199	0.160196	71.89	0.0844444	TRUE	Naive
WBP08	84104	0.168309	72.86	0.106204	TRUE	Naive
WBP09	57223	0.212005	81.63	0.1875	TRUE	HIVneg
WBP10	34868	0.142113	84.13	0.0759259	TRUE	Naive
WBP11	79137	0.182743	82.25	0.148148	TRUE	Exp
WBP12	15858	0.16942	79.48	0.108056	TRUE	Exp
WBP13	1766	0.158542	80.83	0.0937037	TRUE	HIVneg
WBP15	25022	0.125551	91.21	0.0612037	TRUE	Exp
WBP16	14884	0.237625	47.89	0.148333	TRUE	Naive
WBP17	14201	0.110031	97.62	0.0396296	TRUE	Naive
WBP21	8104	0.106951	98.67	0.0325	TRUE	HIVneg
WBP22	43226	0.133676	79.84	0.0530556	TRUE	Naive
WBP27	761	0.124318	89.37	0.0521296	TRUE	HIVneg
WBP24	20727	0.257798	63.53	0.220648	TRUE	Exp
FFPE04	5	NA	NA	NA	FALSE	HIVneg
FFPE07	32	NA	NA	NA	FALSE	HIVneg
FFPE13	22	NA	NA	NA	FALSE	HIVneg
FFPE15	10	NA	NA	NA	FALSE	Exp
FFPE43	86	NA	NA	NA	FALSE	HIVneg
FFPE46	10	NA	NA	NA	FALSE	Exp
FFPE48	53	NA	NA	NA	FALSE	HIVneg
FFPE50	7	NA	NA	NA	FALSE	Exp
FFPE51	9	NA	NA	NA	FALSE	Exp
FFPE53	11	NA	NA	NA	FALSE	Exp
FFPE63	48	NA	NA	NA	FALSE	Exp
FFPE66	9	NA	NA	NA	FALSE	HIVneg
FFPE67	7	NA	NA	NA	FALSE	Exp
FFPE77	33	NA	NA	NA	FALSE	Naive
FFPE79	16	NA	NA	NA	FALSE	Naive
FFPE81	19	NA	NA	NA	FALSE	Exp

## Sheet: Fig1C,F,I
Sample	Small (0 < X <= 1e-04)	Medium (1e-04 < X <= 0.001)	Large (0.001 < X <= 0.01)	Hyperexpanded (0.01 < X <= 1)	ART_6mo
WBP16	0.0466944	0.0986966	0.199274	0.655335	Naive
WBP02	0.117065	0.101902	0.135551	0.645482	HIVneg
FFPE68	0	0.292425	0.251951	0.455624	Naive
WBP24	0.249819	0.14194	0.176002	0.432238	Exp
WBP06	0.117884	0.183871	0.288168	0.410077	Naive
WBP07	0.195814	0.140907	0.265212	0.398067	Naive
WBP08	0.225851	0.134215	0.258894	0.38104	Naive
FFPE41	0	0	0.682203	0.317797	Naive
WBP22	0.190487	0.165849	0.331699	0.311965	Naive
WBP12	0.415878	0.140371	0.137533	0.306218	Exp
WBP13	0	0.498867	0.218007	0.283126	HIVneg
FFPE58	0	0	0.73057	0.26943	Naive
WBP09	0.520141	0.120092	0.0953812	0.264387	HIVneg
WBP05	0.569628	0.0820368	0.0898547	0.25848	HIVneg
FFPE70	0	0	0.744461	0.255539	Exp
WBP11	0.45468	0.109696	0.192691	0.242933	Exp
WBP10	0.402145	0.128886	0.239044	0.229924	Naive
FFPE82	0	0	0.775253	0.224747	Exp
FFPE25	0	0	0.79798	0.20202	Naive
WBP27	0	0	0.804205	0.195795	HIVneg
WBP15	0.469347	0.156742	0.197546	0.176365	Exp
FFPE60	0	0.503116	0.334278	0.162606	Exp
FFPE40	0	0	0.884034	0.115966	Naive
FFPE83	0	0.580415	0.31632	0.103264	HIVneg
FFPE09	0	0	0.901786	0.0982143	HIVneg
FFPE49	0	0	0.901786	0.0982143	HIVneg
WBP17	0.333568	0.372368	0.203577	0.0904866	Naive
FFPE80	0	0	0.912698	0.0873016	HIVneg
FFPE35	0	0	0.93299	0.0670103	HIVneg
WBP21	0	0.694842	0.24272	0.0624383	HIVneg
FFPE39	0	0.671625	0.277135	0.0512397	Naive
FFPE12	0	0.667431	0.288226	0.0443425	Naive
FFPE69	0	0	0.958393	0.0416069	Exp
FFPE74	0	0	0.959596	0.040404	Exp
FFPE06	0	0	0.963235	0.0367647	Exp
FFPE55	0	0	0.965217	0.0347826	HIVneg
FFPE47	0	0	0.96732	0.0326797	HIVneg
FFPE45	0	0	0.97561	0.0243902	Exp
FFPE31	0	0	0.976667	0.0233333	HIVneg
FFPE19	0	0.790408	0.188464	0.0211282	Exp
FFPE44	0	0	0.981481	0.0185185	Exp
FFPE11	0.597918	0.267174	0.119047	0.015862	HIVneg
FFPE05	0	0	0.985386	0.0146138	Naive
FFPE78	0	0	0.989293	0.0107066	Exp
FFPE71	0	0	0.989826	0.0101744	HIVneg
FFPE23	0	0.916061	0.0839385	0	Exp
FFPE33	0	0.81998	0.18002	0	Exp
FFPE36	0	0.944739	0.0552612	0	HIVneg
FFPE37	0	0	1	0	Exp
FFPE38	0	0.803403	0.196597	0	Exp
FFPE42	0	0.899285	0.100715	0	HIVneg
FFPE73	0	0	1	0	Exp

## Sheet: Fig1D,E
Sample	Total.Productive.Templates	DS.Productive.Clonality	DS.Productive.Simpson.Clonality	DS.Unique.Productive.Rearrangements	DS.Max.Productive.Frequency	Downsampled
FFPE68	6152	0.127241	0.24506	62.18	0.200833	TRUE
FFPE41	236	0.115331	0.243131	75.63	0.220185	TRUE
FFPE70	677	0.0508226	0.155328	83.35	0.105833	TRUE
FFPE82	396	0.0296728	0.128743	87.99	0.060463	TRUE
FFPE58	193	0.0267974	0.125571	91.51	0.0626852	TRUE
FFPE25	495	0.0236298	0.122558	88.16	0.0487963	TRUE
FFPE60	1765	0.0236075	0.122353	92.03	0.0578704	TRUE
FFPE83	1685	0.0193637	0.117632	95.81	0.055	TRUE
FFPE12	1308	0.0121487	0.109903	99.98	0.0473148	TRUE
FFPE49	896	0.0123885	0.109893	97.66	0.0390741	TRUE
FFPE40	595	0.00916951	0.106608	98.29	0.0306481	TRUE
FFPE74	792	0.00793304	0.105218	99.7	0.0301852	TRUE
FFPE09	112	0.00737109	0.104983	98.6	0.0266667	TRUE
FFPE80	126	0.00672661	0.103548	101.94	0.0325	TRUE
FFPE39	1815	0.00620006	0.103123	101.92	0.0284259	TRUE
FFPE78	467	0.00535863	0.102522	101.31	0.0230556	TRUE
FFPE69	697	0.00538359	0.102288	102.31	0.0258333	TRUE
FFPE06	272	0.00527925	0.102102	103.25	0.03	TRUE
FFPE19	4733	0.00465821	0.101467	103.5	0.0269444	TRUE
FFPE55	230	0.00404668	0.1008	103.66	0.0247222	TRUE
FFPE31	300	0.00337467	0.0999781	104.82	0.0253704	TRUE
FFPE45	246	0.00321279	0.0999696	103.98	0.0209259	TRUE
FFPE11	24587	0.00317893	0.0998049	104.63	0.022963	TRUE
FFPE73	504	0.00302223	0.0996975	104.42	0.0214815	TRUE
FFPE47	153	0.00291298	0.0995946	104.43	0.0212037	TRUE
FFPE05	479	0.00219189	0.09871	105.55	0.0201852	TRUE
FFPE35	194	0.00214246	0.0986968	105.38	0.02	TRUE
FFPE33	1011	0.00171233	0.098215	105.86	0.0183333	TRUE
FFPE71	688	0.0017146	0.098208	105.9	0.0185185	TRUE
FFPE38	1587	0.00157737	0.0980336	106.11	0.0185185	TRUE
FFPE42	4756	0.00156363	0.0980324	106.08	0.0182407	TRUE
FFPE44	108	0.00149675	0.0979908	106	0.0185185	FALSE
FFPE23	7160	0.00146741	0.0979374	106.14	0.0177778	TRUE
FFPE37	443	0.00125242	0.0976958	106.36	0.0171296	TRUE
FFPE36	2642	0.000693962	0.0970186	107.17	0.0148148	TRUE
FFPE43	86	NA	NA	NA	NA	FALSE
FFPE67	7	NA	NA	NA	NA	FALSE
FFPE53	11	NA	NA	NA	NA	FALSE
FFPE48	53	NA	NA	NA	NA	FALSE
FFPE51	9	NA	NA	NA	NA	FALSE
FFPE66	9	NA	NA	NA	NA	FALSE
FFPE81	19	NA	NA	NA	NA	FALSE
FFPE07	32	NA	NA	NA	NA	FALSE
FFPE13	22	NA	NA	NA	NA	FALSE
FFPE04	5	NA	NA	NA	NA	FALSE
FFPE50	7	NA	NA	NA	NA	FALSE
FFPE79	16	NA	NA	NA	NA	FALSE
FFPE15	10	NA	NA	NA	NA	FALSE
FFPE46	10	NA	NA	NA	NA	FALSE
FFPE77	33	NA	NA	NA	NA	FALSE
FFPE63	48	NA	NA	NA	NA	FALSE

## Sheet: Fig1G,H
Sample	total_templates	productive_templates	fraction_productive	total_rearrangements	productive_rearrangements	productive_simpson_clonality	max_productive_frequency
WBP24	24608	20727	0.8423	6484	5154	0.2401	0.218073
WBP16	17706	14884	0.8406	1495	1124	0.215	0.13491
WBP09	72299	57223	0.7915	30999	23135	0.1985	0.193856
WBP02	27779	26182	0.9425	3809	3139	0.1824	0.0854022
WBP11	95801	79137	0.8261	36788	29228	0.1568	0.147289
WBP12	18441	15858	0.8599	9160	7478	0.1423	0.0974272
WBP08	102056	84104	0.8241	18126	14510	0.1399	0.103634
WBP05	51114	38885	0.7608	25755	20341	0.1376	0.120535
WBP07	112230	86199	0.7681	15967	11973	0.1249	0.0738872
WBP13	2155	1766	0.8195	1328	1012	0.1239	0.0798414
WBP06	18812	15897	0.845	3434	2727	0.1198	0.063534
WBP10	42816	34868	0.8144	16562	13164	0.1045	0.064443
WBP22	54080	43226	0.7993	9236	7228	0.094	0.0346088
WBP27	961	761	0.7919	639	495	0.087	0.0407359
WBP15	31328	25022	0.7987	14217	11138	0.0808	0.0534729
WBP17	18260	14201	0.7777	8261	6328	0.0532	0.0285191
WBP21	10420	8104	0.7777	5904	4649	0.0487	0.0248026

## Sheet: Fig2A,B
Sample	HIVstatus	ART_6mo	death_code	prog_code	death_or_prog	survival_months	PFS_months
FFPE03	Positive	Naive	0	0	0	60	60
FFPE04	Negative	HIVneg	1	1	1	34.5626	26.2505
FFPE05	Positive	Naive	0	0	0	60	60
FFPE06	Positive	Exp	1	1	1	5.97947	3.12115
FFPE07	Negative	HIVneg	1	0	1	12.7474	12.7474
FFPE09	Negative	HIVneg	1	1	1	38.5051	32.5257
FFPE10	Positive	Exp	0	0	0	42.1848	42.1848
FFPE11	Negative	HIVneg	0	0	0	60	60
FFPE12	Positive	Naive	0	0	0	60	60
FFPE13	Negative	HIVneg	1	0	1	11.1376	11.1376
FFPE14	Positive	Exp	1	1	1	10.4805	2.92402
FFPE15	Positive	Exp	1	0	1	2.23409	2.23409
FFPE18	Negative	HIVneg	0	0	0	60	60
FFPE19	Positive	Exp	1	0	1	3.97536	3.97536
FFPE20	Positive	Naive	1	0	1	1.28131	1.28131
FFPE21	Positive	Exp	1	1	1	45.7002	40.2793
FFPE23	Positive	Exp	0	1	1	60	22.8008
FFPE25	Positive	Naive	0	0	0	60	60
FFPE31	Negative	HIVneg	1	0	1	0.0657084	0.0657084
FFPE33	Positive	Exp	0	0	0	60	60
FFPE35	Negative	HIVneg	1	0	1	0.197125	0.197125
FFPE36	Negative	HIVneg	0	0	0	60	60
FFPE37	Positive	Exp	1	0	1	0.821355	0.821355
FFPE38	Positive	Exp	1	0	1	3.54825	3.54825
FFPE39	Positive	Naive	1	1	1	15.54	11.4661
FFPE40	Positive	Naive	0	0	0	60	60
FFPE41	Positive	Naive	0	0	0	60	60
FFPE42	Negative	HIVneg	1	0	1	5.58522	5.58522
FFPE43	Negative	HIVneg	0	0	0	60	60
FFPE44	Positive	Exp	1	1	1	7.91786	4.3039
FFPE45	Positive	Exp	1	1	1	40.5092	26.2177
FFPE46	Positive	Exp	1	1	1	9.98768	4.99384
FFPE47	Negative	HIVneg	1	0	1	1.51129	1.51129
FFPE48	Negative	HIVneg	1	1	1	23.1294	11.4004
FFPE49	Negative	HIVneg	1	0	1	2.66119	2.66119
FFPE50	Positive	Exp	1	0	1	4.23819	4.23819
FFPE51	Positive	Exp	0	0	0	60	60
FFPE53	Positive	Exp	1	0	1	2.13552	2.13552
FFPE55	Negative	HIVneg	0	0	0	60	60
FFPE58	Positive	Naive	1	0	1	3.5154	3.5154
FFPE60	Positive	Exp	0	0	0	58.6448	58.6448
FFPE63	Positive	Exp	0	0	0	54.4066	54.4066
FFPE65	Positive	Exp	1	0	1	3.77823	3.77823
FFPE66	Negative	HIVneg	0	0	0	49.6099	49.6099
FFPE67	Positive	Exp	1	1	1	9.42916	2.92402
FFPE68	Positive	Naive	0	0	0	47.8029	47.8029
FFPE69	Positive	Exp	1	0	1	0.262834	0.262834
FFPE70	Positive	Exp	1	0	1	12.8131	12.8131
FFPE71	Negative	HIVneg	1	0	1	1.05133	1.05133
FFPE73	Positive	Exp	1	1	1	9.65914	6.20945
FFPE74	Positive	Exp	0	0	0	57.1663	57.1663
FFPE77	Positive	Naive	0	0	0	50.1355	50.1355
FFPE78	Positive	Exp	1	0	1	1.80698	1.80698
FFPE80	Negative	HIVneg	0	0	0	44.1561	44.1561
FFPE81	Positive	Exp	0	0	0	43.2361	43.2361
FFPE82	Positive	Exp	1	1	1	19.4168	18.6283
FFPE83	Negative	HIVneg	0	1	1	39.9836	10.6119
WBP16	Positive	Naive	1	0	1	5.8809	5.8809
WBP21	Negative	HIVneg	1	0	1	1.70842	1.70842
WBP22	Positive	Naive	1	1	1	5.28953	4.76386
WBP24	Positive	Exp	1	0	1	12.5503	12.5503
WBP27	Negative	HIVneg	1	1	1	9.95482	6.63655

## Sheet: Fig2C
Sample	simpson_bin	rearr_bin	max_bin	template_bin	HIVstatus	ART_6mo	death_code	prog_code	death_or_prog	survival_months	PFS_months	Total.Productive.Templates	DS.Productive.Simpson.Clonality	DS.Unique.Productive.Rearrangements	DS.Max.Productive.Frequency
FFPE05	low	high	low	low	Positive	Naive	0	0	0	60	60	479	0.09871	105.55	0.0201852
FFPE06	low	low	high	low	Positive	Exp	1	1	1	5.97947	3.12115	272	0.102102	103.25	0.03
FFPE09	high	low	high	low	Negative	HIVneg	1	1	1	38.5051	32.5257	112	0.104983	98.6	0.0266667
FFPE11	low	high	low	high	Negative	HIVneg	0	0	0	60	60	24587	0.0998049	104.63	0.022963
FFPE12	high	low	high	high	Positive	Naive	0	0	0	60	60	1308	0.109903	99.98	0.0473148
FFPE19	low	high	high	high	Positive	Exp	1	0	1	3.97536	3.97536	4733	0.101467	103.5	0.0269444
FFPE23	low	high	low	high	Positive	Exp	0	1	1	60	22.8008	7160	0.0979374	106.14	0.0177778
FFPE25	high	low	high	low	Positive	Naive	0	0	0	60	60	495	0.122558	88.16	0.0487963
FFPE31	low	high	low	low	Negative	HIVneg	1	0	1	0.0657084	0.0657084	300	0.0999781	104.82	0.0253704
FFPE33	low	high	low	high	Positive	Exp	0	0	0	60	60	1011	0.098215	105.86	0.0183333
FFPE35	low	high	low	low	Negative	HIVneg	1	0	1	0.197125	0.197125	194	0.0986968	105.38	0.02
FFPE36	low	high	low	high	Negative	HIVneg	0	0	0	60	60	2642	0.0970186	107.17	0.0148148
FFPE37	low	high	low	low	Positive	Exp	1	0	1	0.821355	0.821355	443	0.0976958	106.36	0.0171296
FFPE38	low	high	low	high	Positive	Exp	1	0	1	3.54825	3.54825	1587	0.0980336	106.11	0.0185185
FFPE39	high	low	high	high	Positive	Naive	1	1	1	15.54	11.4661	1815	0.103123	101.92	0.0284259
FFPE40	high	low	high	low	Positive	Naive	0	0	0	60	60	595	0.106608	98.29	0.0306481
FFPE41	high	low	high	low	Positive	Naive	0	0	0	60	60	236	0.243131	75.63	0.220185
FFPE42	low	high	low	high	Negative	HIVneg	1	0	1	5.58522	5.58522	4756	0.0980324	106.08	0.0182407
FFPE44	low	high	low	low	Positive	Exp	1	1	1	7.91786	4.3039	108	0.0979908	106	0.0185185
FFPE45	low	high	low	low	Positive	Exp	1	1	1	40.5092	26.2177	246	0.0999696	103.98	0.0209259
FFPE47	low	high	low	low	Negative	HIVneg	1	0	1	1.51129	1.51129	153	0.0995946	104.43	0.0212037
FFPE49	high	low	high	high	Negative	HIVneg	1	0	1	2.66119	2.66119	896	0.109893	97.66	0.0390741
FFPE55	low	high	low	low	Negative	HIVneg	0	0	0	60	60	230	0.1008	103.66	0.0247222
FFPE58	high	low	high	low	Positive	Naive	1	0	1	3.5154	3.5154	193	0.125571	91.51	0.0626852
FFPE60	high	low	high	high	Positive	Exp	0	0	0	58.6448	58.6448	1765	0.122353	92.03	0.0578704
FFPE68	high	low	high	high	Positive	Naive	0	0	0	47.8029	47.8029	6152	0.24506	62.18	0.200833
FFPE69	high	low	high	high	Positive	Exp	1	0	1	0.262834	0.262834	697	0.102288	102.31	0.0258333
FFPE70	high	low	high	high	Positive	Exp	1	0	1	12.8131	12.8131	677	0.155328	83.35	0.105833
FFPE71	low	high	low	high	Negative	HIVneg	1	0	1	1.05133	1.05133	688	0.098208	105.9	0.0185185
FFPE73	low	high	low	low	Positive	Exp	1	1	1	9.65914	6.20945	504	0.0996975	104.42	0.0214815
FFPE74	high	low	high	high	Positive	Exp	0	0	0	57.1663	57.1663	792	0.105218	99.7	0.0301852
FFPE78	high	low	low	low	Positive	Exp	1	0	1	1.80698	1.80698	467	0.102522	101.31	0.0230556
FFPE80	high	low	high	low	Negative	HIVneg	0	0	0	44.1561	44.1561	126	0.103548	101.94	0.0325
FFPE82	high	low	high	low	Positive	Exp	1	1	1	19.4168	18.6283	396	0.128743	87.99	0.060463
FFPE83	high	low	high	high	Negative	HIVneg	0	1	1	39.9836	10.6119	1685	0.117632	95.81	0.055

## Sheet: Fig2D
Sample	ART_6mo	death_code	prog_code	death_or_prog	survival_months	PFS_months	simpson_bin	rearr_bin	max_bin	template_bin	Total.Productive.Templates	DS.Productive.Clonality	DS.Productive.Simpson.Clonality	DS.Unique.Productive.Rearrangements	DS.Max.Productive.Frequency
FFPE05	Naive	0	0	0	60	60	low	high	low	low	479	0.00219189	0.09871	105.55	0.0201852
FFPE06	Exp	1	1	1	5.97947	3.12115	low	high	high	low	272	0.00527925	0.102102	103.25	0.03
FFPE12	Naive	0	0	0	60	60	high	low	high	high	1308	0.0121487	0.109903	99.98	0.0473148
FFPE19	Exp	1	0	1	3.97536	3.97536	low	high	low	high	4733	0.00465821	0.101467	103.5	0.0269444
FFPE23	Exp	0	1	1	60	22.8008	low	high	low	high	7160	0.00146741	0.0979374	106.14	0.0177778
FFPE25	Naive	0	0	0	60	60	high	low	high	low	495	0.0236298	0.122558	88.16	0.0487963
FFPE33	Exp	0	0	0	60	60	low	high	low	high	1011	0.00171233	0.098215	105.86	0.0183333
FFPE37	Exp	1	0	1	0.821355	0.821355	low	high	low	low	443	0.00125242	0.0976958	106.36	0.0171296
FFPE38	Exp	1	0	1	3.54825	3.54825	low	high	low	high	1587	0.00157737	0.0980336	106.11	0.0185185
FFPE39	Naive	1	1	1	15.54	11.4661	high	low	low	high	1815	0.00620006	0.103123	101.92	0.0284259
FFPE40	Naive	0	0	0	60	60	high	low	high	low	595	0.00916951	0.106608	98.29	0.0306481
FFPE41	Naive	0	0	0	60	60	high	low	high	low	236	0.115331	0.243131	75.63	0.220185
FFPE44	Exp	1	1	1	7.91786	4.3039	low	high	low	low	108	0.00149675	0.0979908	106	0.0185185
FFPE45	Exp	1	1	1	40.5092	26.2177	low	high	low	low	246	0.00321279	0.0999696	103.98	0.0209259
FFPE58	Naive	1	0	1	3.5154	3.5154	high	low	high	low	193	0.0267974	0.125571	91.51	0.0626852
FFPE60	Exp	0	0	0	58.6448	58.6448	high	low	high	high	1765	0.0236075	0.122353	92.03	0.0578704
FFPE68	Naive	0	0	0	47.8029	47.8029	high	low	high	high	6152	0.127241	0.24506	62.18	0.200833
FFPE69	Exp	1	0	1	0.262834	0.262834	low	high	low	high	697	0.00538359	0.102288	102.31	0.0258333
FFPE70	Exp	1	0	1	12.8131	12.8131	high	low	high	high	677	0.0508226	0.155328	83.35	0.105833
FFPE73	Exp	1	1	1	9.65914	6.20945	low	high	low	low	504	0.00302223	0.0996975	104.42	0.0214815
FFPE74	Exp	0	0	0	57.1663	57.1663	high	low	high	high	792	0.00793304	0.105218	99.7	0.0301852
FFPE78	Exp	1	0	1	1.80698	1.80698	low	low	low	low	467	0.00535863	0.102522	101.31	0.0230556
FFPE82	Exp	1	1	1	19.4168	18.6283	high	low	high	low	396	0.0296728	0.128743	87.99	0.060463

## Sheet: Fig2E
Sample	HIVstatus	death_code	prog_code	death_or_prog	survival_months	PFS_months	simpson_bin	rearr_bin	max_bin	template_bin	Total.Productive.Templates	DS.Productive.Simpson.Clonality	DS.Unique.Productive.Rearrangements	DS.Max.Productive.Frequency
FFPE09	Negative	1	1	1	38.5051	32.5257	high	low	high	low	112	0.104983	98.6	0.0266667
FFPE11	Negative	0	0	0	60	60	low	high	low	high	24587	0.0998049	104.63	0.022963
FFPE31	Negative	1	0	1	0.0657084	0.0657084	high	high	high	low	300	0.0999781	104.82	0.0253704
FFPE35	Negative	1	0	1	0.197125	0.197125	low	high	low	low	194	0.0986968	105.38	0.02
FFPE36	Negative	0	0	0	60	60	low	high	low	high	2642	0.0970186	107.17	0.0148148
FFPE42	Negative	1	0	1	5.58522	5.58522	low	high	low	high	4756	0.0980324	106.08	0.0182407
FFPE47	Negative	1	0	1	1.51129	1.51129	low	low	low	low	153	0.0995946	104.43	0.0212037
FFPE49	Negative	1	0	1	2.66119	2.66119	high	low	high	high	896	0.109893	97.66	0.0390741
FFPE55	Negative	0	0	0	60	60	high	low	high	low	230	0.1008	103.66	0.0247222
FFPE71	Negative	1	0	1	1.05133	1.05133	low	high	low	high	688	0.098208	105.9	0.0185185
FFPE80	Negative	0	0	0	44.1561	44.1561	high	low	high	low	126	0.103548	101.94	0.0325
FFPE83	Negative	0	1	1	39.9836	10.6119	high	low	high	high	1685	0.117632	95.81	0.055

## Sheet: Fig2F
Sample	Age	HIVstatus	ART_6mo	death_code	prog_code	death_or_prog	survival_months	PFS_months	simpson_bin	rearr_bin	max_bin	template_bin	productive_templates	productive_rearrangements	productive_simpson_clonality	max_productive_frequency
WBP02	48	Negative	HIVneg	1	0	1	12.7474	12.7474	high	low	high	high	26182	3139	0.1824	0.0854022
WBP05	33	Negative	HIVneg	0	1	1	39.9836	10.6119	high	high	high	high	38885	20341	0.1376	0.120535
WBP06	29	Positive	Naive	1	0	1	1.28131	1.28131	low	low	low	low	15897	2727	0.1198	0.063534
WBP07	27	Positive	Naive	0	0	0	60	60	low	high	low	high	86199	11973	0.1249	0.0738872
WBP08	29	Positive	Naive	0	0	0	60	60	high	high	high	high	84104	14510	0.1399	0.103634
WBP09	71	Negative	HIVneg	1	0	1	5.58522	5.58522	high	high	high	high	57223	23135	0.1985	0.193856
WBP10	44	Positive	Naive	0	0	0	60	60	low	high	low	high	34868	13164	0.1045	0.064443
WBP11	65	Positive	Exp	1	0	1	12.8131	12.8131	high	high	high	high	79137	29228	0.1568	0.147289
WBP12	54	Positive	Exp	1	1	1	9.98768	4.99384	high	high	high	low	15858	7478	0.1423	0.0974272
WBP13	38	Negative	HIVneg	1	0	1	1.51129	1.51129	low	low	low	low	1766	1012	0.1239	0.0798414
WBP15	40	Positive	Exp	0	0	0	58.6448	58.6448	low	high	low	low	25022	11138	0.0808	0.0534729
WBP16	62	Positive	Naive	1	0	1	5.8809	5.8809	high	low	high	low	14884	1124	0.215	0.13491
WBP17	22	Positive	Naive	0	0	0	60	60	low	low	low	low	14201	6328	0.0532	0.0285191
WBP21	41	Negative	HIVneg	1	0	1	1.70842	1.70842	low	low	low	low	8104	4649	0.0487	0.0248026
WBP22	43	Positive	Naive	1	1	1	5.28953	4.76386	low	low	low	high	43226	7228	0.094	0.0346088
WBP24	51	Positive	Exp	1	0	1	12.5503	12.5503	high	low	high	low	20727	5154	0.2401	0.218073
WBP27	79	Negative	HIVneg	1	1	1	9.95483	6.63655	low	low	low	low	761	495	0.087	0.0407359

## Sheet: Fig3C
Sample1	ART_6mo_1	Sample2	ART_6mo_2	Overlap
FFPE12	Naive	FFPE03	Naive	0.00297915
FFPE20	Naive	FFPE03	Naive	0.00206825
FFPE68	Naive	FFPE03	Naive	0.00364697
FFPE77	Naive	FFPE03	Naive	0
FFPE05	Naive	FFPE03	Naive	0.00442478
FFPE40	Naive	FFPE03	Naive	0
FFPE58	Naive	FFPE03	Naive	0
FFPE41	Naive	FFPE03	Naive	0
FFPE25	Naive	FFPE03	Naive	0.0123457
FFPE39	Naive	FFPE03	Naive	0.00217707
FFPE40	Naive	FFPE04	HIVneg	0
FFPE03	Naive	FFPE04	HIVneg	0
FFPE68	Naive	FFPE04	HIVneg	0
FFPE58	Naive	FFPE04	HIVneg	0
FFPE39	Naive	FFPE04	HIVneg	0
FFPE41	Naive	FFPE04	HIVneg	0
FFPE77	Naive	FFPE04	HIVneg	0
FFPE12	Naive	FFPE04	HIVneg	0
FFPE25	Naive	FFPE04	HIVneg	0
FFPE20	Naive	FFPE04	HIVneg	0
FFPE05	Naive	FFPE04	HIVneg	0
FFPE41	Naive	FFPE05	Naive	0
FFPE20	Naive	FFPE05	Naive	0.00442478
FFPE03	Naive	FFPE05	Naive	0.00442478
FFPE40	Naive	FFPE05	Naive	0
FFPE12	Naive	FFPE05	Naive	0
FFPE25	Naive	FFPE05	Naive	0.00925926
FFPE77	Naive	FFPE05	Naive	0
FFPE39	Naive	FFPE05	Naive	0
FFPE68	Naive	FFPE05	Naive	0.00221239
FFPE58	Naive	FFPE05	Naive	0
FFPE41	Naive	FFPE06	Exp	0
FFPE68	Naive	FFPE06	Exp	0.00395257
FFPE20	Naive	FFPE06	Exp	0.00790514
FFPE05	Naive	FFPE06	Exp	0.00395257
FFPE12	Naive	FFPE06	Exp	0.00395257
FFPE25	Naive	FFPE06	Exp	0
FFPE58	Naive	FFPE06	Exp	0
FFPE03	Naive	FFPE06	Exp	0
FFPE40	Naive	FFPE06	Exp	0.00790514
FFPE77	Naive	FFPE06	Exp	0
FFPE39	Naive	FFPE06	Exp	0
FFPE03	Naive	FFPE07	HIVneg	0
FFPE68	Naive	FFPE07	HIVneg	0.0344828
FFPE58	Naive	FFPE07	HIVneg	0
FFPE05	Naive	FFPE07	HIVneg	0
FFPE41	Naive	FFPE07	HIVneg	0
FFPE20	Naive	FFPE07	HIVneg	0
FFPE25	Naive	FFPE07	HIVneg	0
FFPE12	Naive	FFPE07	HIVneg	0
FFPE77	Naive	FFPE07	HIVneg	0
FFPE40	Naive	FFPE07	HIVneg	0.37931
FFPE39	Naive	FFPE07	HIVneg	0
FFPE03	Naive	FFPE09	HIVneg	0
FFPE39	Naive	FFPE09	HIVneg	0
FFPE77	Naive	FFPE09	HIVneg	0
FFPE58	Naive	FFPE09	HIVneg	0
FFPE40	Naive	FFPE09	HIVneg	0.00943396
FFPE41	Naive	FFPE09	HIVneg	0.0377358
FFPE20	Naive	FFPE09	HIVneg	0
FFPE68	Naive	FFPE09	HIVneg	0
FFPE12	Naive	FFPE09	HIVneg	0
FFPE05	Naive	FFPE09	HIVneg	0
FFPE25	Naive	FFPE09	HIVneg	0
FFPE25	Naive	FFPE10	Exp	0
FFPE58	Naive	FFPE10	Exp	0
FFPE03	Naive	FFPE10	Exp	0.04
FFPE39	Naive	FFPE10	Exp	0.04
FFPE05	Naive	FFPE10	Exp	0
FFPE40	Naive	FFPE10	Exp	0
FFPE20	Naive	FFPE10	Exp	0
FFPE41	Naive	FFPE10	Exp	0
FFPE68	Naive	FFPE10	Exp	0
FFPE77	Naive	FFPE10	Exp	0
FFPE12	Naive	FFPE10	Exp	0
FFPE68	Naive	FFPE11	HIVneg	0.00729395
FFPE03	Naive	FFPE11	HIVneg	0.0138138
FFPE05	Naive	FFPE11	HIVneg	0
FFPE20	Naive	FFPE11	HIVneg	0.0186143
FFPE39	Naive	FFPE11	HIVneg	0.0159652
FFPE41	Naive	FFPE11	HIVneg	0.0512821
FFPE58	Naive	FFPE11	HIVneg	0
FFPE77	Naive	FFPE11	HIVneg	0
FFPE40	Naive	FFPE11	HIVneg	0.0281996
FFPE12	Naive	FFPE11	HIVneg	0.133069
FFPE25	Naive	FFPE11	HIVneg	0.0185185
FFPE41	Naive	FFPE12	Naive	0.0192308
FFPE68	Naive	FFPE12	Naive	0
FFPE40	Naive	FFPE12	Naive	0.00433839
FFPE03	Naive	FFPE12	Naive	0.00297915
FFPE20	Naive	FFPE12	Naive	0.00310238
FFPE05	Naive	FFPE12	Naive	0
FFPE77	Naive	FFPE12	Naive	0
FFPE58	Naive	FFPE12	Naive	0.00641026
FFPE25	Naive	FFPE12	Naive	0
FFPE39	Naive	FFPE12	Naive	0.00595829
FFPE20	Naive	FFPE13	HIVneg	0
FFPE68	Naive	FFPE13	HIVneg	0
FFPE03	Naive	FFPE13	HIVneg	0
FFPE40	Naive	FFPE13	HIVneg	0
FFPE58	Naive	FFPE13	HIVneg	0
FFPE77	Naive	FFPE13	HIVneg	0
FFPE41	Naive	FFPE13	HIVneg	0
FFPE12	Naive	FFPE13	HIVneg	0.190476
FFPE39	Naive	FFPE13	HIVneg	0
FFPE05	Naive	FFPE13	HIVneg	0
FFPE25	Naive	FFPE13	HIVneg	0
FFPE41	Naive	FFPE14	Exp	0.0128205
FFPE68	Naive	FFPE14	Exp	0.000925069
FFPE39	Naive	FFPE14	Exp	0.00647549
FFPE58	Naive	FFPE14	Exp	0
FFPE77	Naive	FFPE14	Exp	0
FFPE25	Naive	FFPE14	Exp	0.00308642
FFPE12	Naive	FFPE14	Exp	0.0258193
FFPE05	Naive	FFPE14	Exp	0
FFPE20	Naive	FFPE14	Exp	0.00827301
FFPE40	Naive	FFPE14	Exp	0.00867679
FFPE03	Naive	FFPE14	Exp	0
FFPE03	Naive	FFPE15	Exp	0
FFPE40	Naive	FFPE15	Exp	0
FFPE41	Naive	FFPE15	Exp	0
FFPE20	Naive	FFPE15	Exp	0
FFPE68	Naive	FFPE15	Exp	0
FFPE05	Naive	FFPE15	Exp	0
FFPE77	Naive	FFPE15	Exp	0
FFPE25	Naive	FFPE15	Exp	0
FFPE12	Naive	FFPE15	Exp	0
FFPE39	Naive	FFPE15	Exp	0
FFPE58	Naive	FFPE15	Exp	0
FFPE58	Naive	FFPE18	HIVneg	0
FFPE25	Naive	FFPE18	HIVneg	0
FFPE20	Naive	FFPE18	HIVneg	0
FFPE05	Naive	FFPE18	HIVneg	0
FFPE12	Naive	FFPE18	HIVneg	0.00925926
FFPE77	Naive	FFPE18	HIVneg	0
FFPE39	Naive	FFPE18	HIVneg	0.00925926
FFPE68	Naive	FFPE18	HIVneg	0
FFPE03	Naive	FFPE18	HIVneg	0
FFPE40	Naive	FFPE18	HIVneg	0
FFPE41	Naive	FFPE18	HIVneg	0
FFPE12	Naive	FFPE19	Exp	0.00297915
FFPE05	Naive	FFPE19	Exp	0.00442478
FFPE03	Naive	FFPE19	Exp	0.0042042
FFPE20	Naive	FFPE19	Exp	0.0279214
FFPE58	Naive	FFPE19	Exp	0
FFPE40	Naive	FFPE19	Exp	0.0151844
FFPE39	Naive	FFPE19	Exp	0.00725689
FFPE77	Naive	FFPE19	Exp	0
FFPE68	Naive	FFPE19	Exp	0.00145879
FFPE41	Naive	FFPE19	Exp	0.0128205
FFPE25	Naive	FFPE19	Exp	0.0185185
FFPE05	Naive	FFPE20	Naive	0.00442478
FFPE58	Naive	FFPE20	Naive	0
FFPE03	Naive	FFPE20	Naive	0.00206825
FFPE39	Naive	FFPE20	Naive	0.00310238
FFPE68	Naive	FFPE20	Naive	0.00206825
FFPE77	Naive	FFPE20	Naive	0
FFPE12	Naive	FFPE20	Naive	0.00310238
FFPE40	Naive	FFPE20	Naive	0.010846
FFPE41	Naive	FFPE20	Naive	0.0128205
FFPE25	Naive	FFPE20	Naive	0.00925926
FFPE12	Naive	FFPE21	Exp	0.00101833
FFPE03	Naive	FFPE21	Exp	0.00509165
FFPE41	Naive	FFPE21	Exp	0
FFPE40	Naive	FFPE21	Exp	0.0021692
FFPE20	Naive	FFPE21	Exp	0.0217166
FFPE25	Naive	FFPE21	Exp	0.00308642
FFPE77	Naive	FFPE21	Exp	0
FFPE39	Naive	FFPE21	Exp	0.00712831
FFPE05	Naive	FFPE21	Exp	0.00442478
FFPE58	Naive	FFPE21	Exp	0.00641026
FFPE68	Naive	FFPE21	Exp	0.00101833
FFPE58	Naive	FFPE23	Exp	0.0512821
FFPE41	Naive	FFPE23	Exp	0.0833333
FFPE12	Naive	FFPE23	Exp	0.142999
FFPE40	Naive	FFPE23	Exp	0.0433839
FFPE39	Naive	FFPE23	Exp	0.0283019
FFPE77	Naive	FFPE23	Exp	0
FFPE25	Naive	FFPE23	Exp	0.16358
FFPE20	Naive	FFPE23	Exp	0.0754912
FFPE68	Naive	FFPE23	Exp	0.00437637
FFPE03	Naive	FFPE23	Exp	0.0318318
FFPE05	Naive	FFPE23	Exp	0.0132743
FFPE39	Naive	FFPE25	Naive	0.00617284
FFPE58	Naive	FFPE25	Naive	0
FFPE12	Naive	FFPE25	Naive	0
FFPE20	Naive	FFPE25	Naive	0.00925926
FFPE41	Naive	FFPE25	Naive	0
FFPE03	Naive	FFPE25	Naive	0.0123457
FFPE68	Naive	FFPE25	Naive	0.00308642
FFPE40	Naive	FFPE25	Naive	0.00308642
FFPE05	Naive	FFPE25	Naive	0.00925926
FFPE77	Naive	FFPE25	Naive	0
FFPE39	Naive	FFPE31	HIVneg	0.00346021
FFPE77	Naive	FFPE31	HIVneg	0
FFPE41	Naive	FFPE31	HIVneg	0
FFPE05	Naive	FFPE31	HIVneg	0.00346021
FFPE68	Naive	FFPE31	HIVneg	0
FFPE40	Naive	FFPE31	HIVneg	0
FFPE58	Naive	FFPE31	HIVneg	0
FFPE25	Naive	FFPE31	HIVneg	0
FFPE20	Naive	FFPE31	HIVneg	0.00692042
FFPE12	Naive	FFPE31	HIVneg	0.00346021
FFPE03	Naive	FFPE31	HIVneg	0.00346021
FFPE41	Naive	FFPE33	Exp	0.0192308
FFPE05	Naive	FFPE33	Exp	0
FFPE03	Naive	FFPE33	Exp	0.00220751
FFPE39	Naive	FFPE33	Exp	0.00883002
FFPE20	Naive	FFPE33	Exp	0.00551876
FFPE40	Naive	FFPE33	Exp	0.00867679
FFPE68	Naive	FFPE33	Exp	0.00220751
FFPE12	Naive	FFPE33	Exp	0.0584989
FFPE58	Naive	FFPE33	Exp	0
FFPE25	Naive	FFPE33	Exp	0.00308642
FFPE77	Naive	FFPE33	Exp	0
FFPE05	Naive	FFPE35	HIVneg	0
FFPE20	Naive	FFPE35	HIVneg	0.0481283
FFPE39	Naive	FFPE35	HIVneg	0.0160428
FFPE58	Naive	FFPE35	HIVneg	0.00641026
FFPE03	Naive	FFPE35	HIVneg	0.00534759
FFPE68	Naive	FFPE35	HIVneg	0
FFPE41	Naive	FFPE35	HIVneg	0
FFPE12	Naive	FFPE35	HIVneg	0.0588235
FFPE25	Naive	FFPE35	HIVneg	0.0160428
FFPE77	Naive	FFPE35	HIVneg	0
FFPE40	Naive	FFPE35	HIVneg	0.0160428
FFPE25	Naive	FFPE36	HIVneg	0.00308642
FFPE20	Naive	FFPE36	HIVneg	0.00103413
FFPE58	Naive	FFPE36	HIVneg	0.00641026
FFPE41	Naive	FFPE36	HIVneg	0.00641026
FFPE39	Naive	FFPE36	HIVneg	0.000725689
FFPE68	Naive	FFPE36	HIVneg	0
FFPE03	Naive	FFPE36	HIVneg	0.0018018
FFPE40	Naive	FFPE36	HIVneg	0.0021692
FFPE05	Naive	FFPE36	HIVneg	0.00221239
FFPE77	Naive	FFPE36	HIVneg	0
FFPE12	Naive	FFPE36	HIVneg	0.0019861
FFPE12	Naive	FFPE37	Exp	0.0141844
FFPE40	Naive	FFPE37	Exp	0.00236407
FFPE05	Naive	FFPE37	Exp	0
FFPE39	Naive	FFPE37	Exp	0.0070922
FFPE68	Naive	FFPE37	Exp	0.00236407
FFPE77	Naive	FFPE37	Exp	0
FFPE03	Naive	FFPE37	Exp	0.00236407
FFPE41	Naive	FFPE37	Exp	0
FFPE25	Naive	FFPE37	Exp	0.00308642
FFPE58	Naive	FFPE37	Exp	0
FFPE20	Naive	FFPE37	Exp	0.0070922
FFPE03	Naive	FFPE38	Exp	0.00143266
FFPE77	Naive	FFPE38	Exp	0
FFPE68	Naive	FFPE38	Exp	0
FFPE58	Naive	FFPE38	Exp	0
FFPE20	Naive	FFPE38	Exp	0
FFPE39	Naive	FFPE38	Exp	0.00217707
FFPE12	Naive	FFPE38	Exp	0.000993049
FFPE40	Naive	FFPE38	Exp	0.0021692
FFPE41	Naive	FFPE38	Exp	0
FFPE05	Naive	FFPE38	Exp	0
FFPE25	Naive	FFPE38	Exp	0
FFPE41	Naive	FFPE39	Naive	0.00641026
FFPE20	Naive	FFPE39	Naive	0.00310238
FFPE58	Naive	FFPE39	Naive	0.00641026
FFPE03	Naive	FFPE39	Naive	0.00217707
FFPE05	Naive	FFPE39	Naive	0
FFPE25	Naive	FFPE39	Naive	0.00617284
FFPE12	Naive	FFPE39	Naive	0.00595829
FFPE40	Naive	FFPE39	Naive	0.0130152
FFPE77	Naive	FFPE39	Naive	0
FFPE68	Naive	FFPE39	Naive	0.000729395
FFPE68	Naive	FFPE40	Naive	0.0021692
FFPE20	Naive	FFPE40	Naive	0.010846
FFPE41	Naive	FFPE40	Naive	0.00641026
FFPE05	Naive	FFPE40	Naive	0
FFPE58	Naive	FFPE40	Naive	0
FFPE03	Naive	FFPE40	Naive	0
FFPE77	Naive	FFPE40	Naive	0
FFPE12	Naive	FFPE40	Naive	0.00433839
FFPE25	Naive	FFPE40	Naive	0.00308642
FFPE39	Naive	FFPE40	Naive	0.0130152
FFPE12	Naive	FFPE41	Naive	0.0192308
FFPE05	Naive	FFPE41	Naive	0
FFPE03	Naive	FFPE41	Naive	0
FFPE68	Naive	FFPE41	Naive	0
FFPE58	Naive	FFPE41	Naive	0
FFPE77	Naive	FFPE41	Naive	0
FFPE40	Naive	FFPE41	Naive	0.00641026
FFPE20	Naive	FFPE41	Naive	0.0128205
FFPE39	Naive	FFPE41	Naive	0.00641026
FFPE25	Naive	FFPE41	Naive	0
FFPE03	Naive	FFPE42	HIVneg	0.0216216
FFPE40	Naive	FFPE42	HIVneg	0.0281996
FFPE25	Naive	FFPE42	HIVneg	0.141975
FFPE39	Naive	FFPE42	HIVneg	0.0137881
FFPE58	Naive	FFPE42	HIVneg	0.0192308
FFPE68	Naive	FFPE42	HIVneg	0.00291758
FFPE05	Naive	FFPE42	HIVneg	0.0132743
FFPE20	Naive	FFPE42	HIVneg	0.0537746
FFPE41	Naive	FFPE42	HIVneg	0.0769231
FFPE77	Naive	FFPE42	HIVneg	0
FFPE12	Naive	FFPE42	HIVneg	0.116187
FFPE25	Naive	FFPE43	HIVneg	0
FFPE68	Naive	FFPE43	HIVneg	0
FFPE03	Naive	FFPE43	HIVneg	0
FFPE12	Naive	FFPE43	HIVneg	0
FFPE39	Naive	FFPE43	HIVneg	0
FFPE41	Naive	FFPE43	HIVneg	0
FFPE05	Naive	FFPE43	HIVneg	0
FFPE40	Naive	FFPE43	HIVneg	0
FFPE20	Naive	FFPE43	HIVneg	0.0117647
FFPE58	Naive	FFPE43	HIVneg	0
FFPE77	Naive	FFPE43	HIVneg	0
FFPE41	Naive	FFPE44	Exp	0.0373832
FFPE39	Naive	FFPE44	Exp	0.0186916
FFPE05	Naive	FFPE44	Exp	0
FFPE03	Naive	FFPE44	Exp	0.00934579
FFPE40	Naive	FFPE44	Exp	0
FFPE12	Naive	FFPE44	Exp	0
FFPE20	Naive	FFPE44	Exp	0
FFPE77	Naive	FFPE44	Exp	0
FFPE25	Naive	FFPE44	Exp	0
FFPE58	Naive	FFPE44	Exp	0
FFPE68	Naive	FFPE44	Exp	0
FFPE68	Naive	FFPE45	Exp	0
FFPE12	Naive	FFPE45	Exp	0.0130435
FFPE25	Naive	FFPE45	Exp	0
FFPE40	Naive	FFPE45	Exp	0.00434783
FFPE20	Naive	FFPE45	Exp	0
FFPE77	Naive	FFPE45	Exp	0
FFPE41	Naive	FFPE45	Exp	0.00641026
FFPE58	Naive	FFPE45	Exp	0
FFPE05	Naive	FFPE45	Exp	0.00434783
FFPE39	Naive	FFPE45	Exp	0.0217391
FFPE03	Naive	FFPE45	Exp	0.00434783
FFPE12	Naive	FFPE46	Exp	0
FFPE77	Naive	FFPE46	Exp	0
FFPE39	Naive	FFPE46	Exp	0
FFPE20	Naive	FFPE46	Exp	0
FFPE25	Naive	FFPE46	Exp	0
FFPE58	Naive	FFPE46	Exp	0
FFPE05	Naive	FFPE46	Exp	0
FFPE40	Naive	FFPE46	Exp	0
FFPE03	Naive	FFPE46	Exp	0
FFPE68	Naive	FFPE46	Exp	0
FFPE41	Naive	FFPE46	Exp	0
FFPE77	Naive	FFPE47	HIVneg	0
FFPE68	Naive	FFPE47	HIVneg	0
FFPE41	Naive	FFPE47	HIVneg	0
FFPE25	Naive	FFPE47	HIVneg	0
FFPE20	Naive	FFPE47	HIVneg	0
FFPE39	Naive	FFPE47	HIVneg	0
FFPE58	Naive	FFPE47	HIVneg	0
FFPE12	Naive	FFPE47	HIVneg	0
FFPE03	Naive	FFPE47	HIVneg	0
FFPE05	Naive	FFPE47	HIVneg	0
FFPE40	Naive	FFPE47	HIVneg	0
FFPE25	Naive	FFPE48	HIVneg	0
FFPE05	Naive	FFPE48	HIVneg	0
FFPE58	Naive	FFPE48	HIVneg	0
FFPE39	Naive	FFPE48	HIVneg	0
FFPE20	Naive	FFPE48	HIVneg	0
FFPE12	Naive	FFPE48	HIVneg	0
FFPE41	Naive	FFPE48	HIVneg	0
FFPE40	Naive	FFPE48	HIVneg	0
FFPE03	Naive	FFPE48	HIVneg	0
FFPE68	Naive	FFPE48	HIVneg	0
FFPE77	Naive	FFPE48	HIVneg	0
FFPE41	Naive	FFPE49	HIVneg	0.00641026
FFPE58	Naive	FFPE49	HIVneg	0
FFPE12	Naive	FFPE49	HIVneg	0
FFPE05	Naive	FFPE49	HIVneg	0
FFPE39	Naive	FFPE49	HIVneg	0
FFPE03	Naive	FFPE49	HIVneg	0.00306748
FFPE25	Naive	FFPE49	HIVneg	0
FFPE20	Naive	FFPE49	HIVneg	0
FFPE40	Naive	FFPE49	HIVneg	0.00433839
FFPE68	Naive	FFPE49	HIVneg	0
FFPE77	Naive	FFPE49	HIVneg	0
FFPE77	Naive	FFPE50	Exp	0
FFPE25	Naive	FFPE50	Exp	0
FFPE12	Naive	FFPE50	Exp	0
FFPE05	Naive	FFPE50	Exp	0
FFPE39	Naive	FFPE50	Exp	0
FFPE40	Naive	FFPE50	Exp	0
FFPE68	Naive	FFPE50	Exp	0
FFPE41	Naive	FFPE50	Exp	0
FFPE58	Naive	FFPE50	Exp	0
FFPE20	Naive	FFPE50	Exp	0
FFPE03	Naive	FFPE50	Exp	0
FFPE39	Naive	FFPE51	Exp	0
FFPE58	Naive	FFPE51	Exp	0
FFPE41	Naive	FFPE51	Exp	0
FFPE40	Naive	FFPE51	Exp	0
FFPE03	Naive	FFPE51	Exp	0
FFPE05	Naive	FFPE51	Exp	0
FFPE20	Naive	FFPE51	Exp	0
FFPE25	Naive	FFPE51	Exp	0
FFPE12	Naive	FFPE51	Exp	0
FFPE77	Naive	FFPE51	Exp	0
FFPE68	Naive	FFPE51	Exp	0
FFPE03	Naive	FFPE53	Exp	0
FFPE20	Naive	FFPE53	Exp	0
FFPE41	Naive	FFPE53	Exp	0
FFPE68	Naive	FFPE53	Exp	0
FFPE40	Naive	FFPE53	Exp	0
FFPE39	Naive	FFPE53	Exp	0
FFPE58	Naive	FFPE53	Exp	0
FFPE77	Naive	FFPE53	Exp	0
FFPE12	Naive	FFPE53	Exp	0
FFPE25	Naive	FFPE53	Exp	0
FFPE05	Naive	FFPE53	Exp	0
FFPE05	Naive	FFPE55	HIVneg	0
FFPE20	Naive	FFPE55	HIVneg	0
FFPE77	Naive	FFPE55	HIVneg	0
FFPE03	Naive	FFPE55	HIVneg	0
FFPE39	Naive	FFPE55	HIVneg	0
FFPE58	Naive	FFPE55	HIVneg	0.0128205
FFPE68	Naive	FFPE55	HIVneg	0
FFPE41	Naive	FFPE55	HIVneg	0
FFPE40	Naive	FFPE55	HIVneg	0
FFPE25	Naive	FFPE55	HIVneg	0
FFPE12	Naive	FFPE55	HIVneg	0
FFPE40	Naive	FFPE58	Naive	0
FFPE05	Naive	FFPE58	Naive	0
FFPE20	Naive	FFPE58	Naive	0
FFPE68	Naive	FFPE58	Naive	0.0128205
FFPE39	Naive	FFPE58	Naive	0.00641026
FFPE25	Naive	FFPE58	Naive	0
FFPE77	Naive	FFPE58	Naive	0
FFPE41	Naive	FFPE58	Naive	0
FFPE03	Naive	FFPE58	Naive	0
FFPE12	Naive	FFPE58	Naive	0.00641026
FFPE12	Naive	FFPE60	Exp	0.0019861
FFPE39	Naive	FFPE60	Exp	0.0018797
FFPE40	Naive	FFPE60	Exp	0.0021692
FFPE58	Naive	FFPE60	Exp	0.0512821
FFPE20	Naive	FFPE60	Exp	0
FFPE05	Naive	FFPE60	Exp	0.00221239
FFPE68	Naive	FFPE60	Exp	0.00657895
FFPE41	Naive	FFPE60	Exp	0
FFPE03	Naive	FFPE60	Exp	0.0093985
FFPE25	Naive	FFPE60	Exp	0
FFPE77	Naive	FFPE60	Exp	0
FFPE20	Naive	FFPE63	Exp	0
FFPE03	Naive	FFPE63	Exp	0.0217391
FFPE05	Naive	FFPE63	Exp	0
FFPE58	Naive	FFPE63	Exp	0
FFPE25	Naive	FFPE63	Exp	0
FFPE41	Naive	FFPE63	Exp	0.0217391
FFPE68	Naive	FFPE63	Exp	0
FFPE39	Naive	FFPE63	Exp	0
FFPE40	Naive	FFPE63	Exp	0
FFPE12	Naive	FFPE63	Exp	0
FFPE77	Naive	FFPE63	Exp	0
FFPE40	Naive	FFPE65	Exp	0
FFPE68	Naive	FFPE65	Exp	0
FFPE58	Naive	FFPE65	Exp	0
FFPE12	Naive	FFPE65	Exp	0
FFPE20	Naive	FFPE65	Exp	0
FFPE05	Naive	FFPE65	Exp	0
FFPE39	Naive	FFPE65	Exp	0
FFPE41	Naive	FFPE65	Exp	0
FFPE03	Naive	FFPE65	Exp	0
FFPE77	Naive	FFPE65	Exp	0
FFPE25	Naive	FFPE65	Exp	0
FFPE77	Naive	FFPE66	HIVneg	0
FFPE40	Naive	FFPE66	HIVneg	0
FFPE68	Naive	FFPE66	HIVneg	0
FFPE39	Naive	FFPE66	HIVneg	0
FFPE12	Naive	FFPE66	HIVneg	0
FFPE03	Naive	FFPE66	HIVneg	0
FFPE41	Naive	FFPE66	HIVneg	0
FFPE20	Naive	FFPE66	HIVneg	0
FFPE25	Naive	FFPE66	HIVneg	0
FFPE05	Naive	FFPE66	HIVneg	0
FFPE58	Naive	FFPE66	HIVneg	0
FFPE41	Naive	FFPE67	Exp	0
FFPE40	Naive	FFPE67	Exp	0
FFPE39	Naive	FFPE67	Exp	0
FFPE58	Naive	FFPE67	Exp	0
FFPE12	Naive	FFPE67	Exp	0
FFPE03	Naive	FFPE67	Exp	0
FFPE77	Naive	FFPE67	Exp	0
FFPE25	Naive	FFPE67	Exp	0
FFPE20	Naive	FFPE67	Exp	0
FFPE68	Naive	FFPE67	Exp	0
FFPE05	Naive	FFPE67	Exp	0
FFPE25	Naive	FFPE68	Naive	0.00308642
FFPE03	Naive	FFPE68	Naive	0.00364697
FFPE40	Naive	FFPE68	Naive	0.0021692
FFPE77	Naive	FFPE68	Naive	0.03125
FFPE39	Naive	FFPE68	Naive	0.000729395
FFPE12	Naive	FFPE68	Naive	0
FFPE58	Naive	FFPE68	Naive	0.0128205
FFPE41	Naive	FFPE68	Naive	0
FFPE20	Naive	FFPE68	Naive	0.00206825
FFPE05	Naive	FFPE68	Naive	0.00221239
FFPE68	Naive	FFPE69	Exp	0.0294627
FFPE03	Naive	FFPE69	Exp	0
FFPE05	Naive	FFPE69	Exp	0
FFPE20	Naive	FFPE69	Exp	0.0034662
FFPE41	Naive	FFPE69	Exp	0
FFPE25	Naive	FFPE69	Exp	0
FFPE58	Naive	FFPE69	Exp	0
FFPE12	Naive	FFPE69	Exp	0
FFPE40	Naive	FFPE69	Exp	0
FFPE77	Naive	FFPE69	Exp	0
FFPE39	Naive	FFPE69	Exp	0
FFPE20	Naive	FFPE70	Exp	0
FFPE77	Naive	FFPE70	Exp	0.03125
FFPE12	Naive	FFPE70	Exp	0
FFPE39	Naive	FFPE70	Exp	0.00744417
FFPE40	Naive	FFPE70	Exp	0
FFPE05	Naive	FFPE70	Exp	0.00248139
FFPE41	Naive	FFPE70	Exp	0
FFPE25	Naive	FFPE70	Exp	0
FFPE03	Naive	FFPE70	Exp	0.00744417
FFPE58	Naive	FFPE70	Exp	0.0128205
FFPE68	Naive	FFPE70	Exp	0.387097
FFPE05	Naive	FFPE71	HIVneg	0.00221239
FFPE68	Naive	FFPE71	HIVneg	0.0421875
FFPE25	Naive	FFPE71	HIVneg	0.00617284
FFPE41	Naive	FFPE71	HIVneg	0
FFPE77	Naive	FFPE71	HIVneg	0
FFPE39	Naive	FFPE71	HIVneg	0.003125
FFPE12	Naive	FFPE71	HIVneg	0.0015625
FFPE40	Naive	FFPE71	HIVneg	0.0021692
FFPE03	Naive	FFPE71	HIVneg	0.0015625
FFPE20	Naive	FFPE71	HIVneg	0
FFPE58	Naive	FFPE71	HIVneg	0.00641026
FFPE12	Naive	FFPE73	Exp	0
FFPE40	Naive	FFPE73	Exp	0.00440529
FFPE03	Naive	FFPE73	Exp	0
FFPE58	Naive	FFPE73	Exp	0.0128205
FFPE39	Naive	FFPE73	Exp	0
FFPE41	Naive	FFPE73	Exp	0
FFPE05	Naive	FFPE73	Exp	0
FFPE68	Naive	FFPE73	Exp	0.00660793
FFPE25	Naive	FFPE73	Exp	0.00308642
FFPE77	Naive	FFPE73	Exp	0
FFPE20	Naive	FFPE73	Exp	0.00440529
FFPE12	Naive	FFPE74	Exp	0
FFPE40	Naive	FFPE74	Exp	0
FFPE41	Naive	FFPE74	Exp	0
FFPE39	Naive	FFPE74	Exp	0.00167224
FFPE25	Naive	FFPE74	Exp	0.00308642
FFPE77	Naive	FFPE74	Exp	0
FFPE05	Naive	FFPE74	Exp	0.00221239
FFPE58	Naive	FFPE74	Exp	0
FFPE68	Naive	FFPE74	Exp	0.00668896
FFPE20	Naive	FFPE74	Exp	0
FFPE03	Naive	FFPE74	Exp	0.00167224
FFPE12	Naive	FFPE77	Naive	0
FFPE20	Naive	FFPE77	Naive	0
FFPE58	Naive	FFPE77	Naive	0
FFPE25	Naive	FFPE77	Naive	0
FFPE05	Naive	FFPE77	Naive	0
FFPE39	Naive	FFPE77	Naive	0
FFPE68	Naive	FFPE77	Naive	0.03125
FFPE03	Naive	FFPE77	Naive	0
FFPE40	Naive	FFPE77	Naive	0
FFPE41	Naive	FFPE77	Naive	0
FFPE77	Naive	FFPE78	Exp	0
FFPE39	Naive	FFPE78	Exp	0
FFPE41	Naive	FFPE78	Exp	0
FFPE12	Naive	FFPE78	Exp	0
FFPE25	Naive	FFPE78	Exp	0
FFPE05	Naive	FFPE78	Exp	0
FFPE03	Naive	FFPE78	Exp	0
FFPE40	Naive	FFPE78	Exp	0
FFPE20	Naive	FFPE78	Exp	0
FFPE68	Naive	FFPE78	Exp	0.0190217
FFPE58	Naive	FFPE78	Exp	0.00641026
FFPE68	Naive	FFPE80	HIVneg	0.0504202
FFPE12	Naive	FFPE80	HIVneg	0.00840336
FFPE58	Naive	FFPE80	HIVneg	0
FFPE77	Naive	FFPE80	HIVneg	0
FFPE39	Naive	FFPE80	HIVneg	0.00840336
FFPE03	Naive	FFPE80	HIVneg	0
FFPE25	Naive	FFPE80	HIVneg	0
FFPE40	Naive	FFPE80	HIVneg	0
FFPE20	Naive	FFPE80	HIVneg	0.00840336
FFPE41	Naive	FFPE80	HIVneg	0
FFPE05	Naive	FFPE80	HIVneg	0.00840336
FFPE68	Naive	FFPE81	Exp	0
FFPE39	Naive	FFPE81	Exp	0
FFPE25	Naive	FFPE81	Exp	0
FFPE03	Naive	FFPE81	Exp	0
FFPE58	Naive	FFPE81	Exp	0
FFPE20	Naive	FFPE81	Exp	0
FFPE41	Naive	FFPE81	Exp	0
FFPE05	Naive	FFPE81	Exp	0
FFPE40	Naive	FFPE81	Exp	0
FFPE77	Naive	FFPE81	Exp	0
FFPE12	Naive	FFPE81	Exp	0
FFPE39	Naive	FFPE82	Exp	0
FFPE20	Naive	FFPE82	Exp	0
FFPE03	Naive	FFPE82	Exp	0
FFPE58	Naive	FFPE82	Exp	0.00641026
FFPE68	Naive	FFPE82	Exp	0.00364964
FFPE77	Naive	FFPE82	Exp	0
FFPE41	Naive	FFPE82	Exp	0
FFPE40	Naive	FFPE82	Exp	0
FFPE25	Naive	FFPE82	Exp	0.00364964
FFPE05	Naive	FFPE82	Exp	0
FFPE12	Naive	FFPE82	Exp	0
FFPE77	Naive	FFPE83	HIVneg	0
FFPE05	Naive	FFPE83	HIVneg	0.00442478
FFPE12	Naive	FFPE83	HIVneg	0.000993049
FFPE58	Naive	FFPE83	HIVneg	0
FFPE20	Naive	FFPE83	HIVneg	0.00206825
FFPE41	Naive	FFPE83	HIVneg	0.00641026
FFPE40	Naive	FFPE83	HIVneg	0.0021692
FFPE03	Naive	FFPE83	HIVneg	0.00173913
FFPE68	Naive	FFPE83	HIVneg	0.000869565
FFPE25	Naive	FFPE83	HIVneg	0.00308642
FFPE39	Naive	FFPE83	HIVneg	0.0026087

[truncated: 4 more sheets: Fig3D, Fig3F, Fig3H, Fig4C,D,E]
